# Supplementary material for: Accuracy of multiple sequence alignment methods in the reconstruction of transposable element families
Source: NAR Genom Bioinform. 2022 May 17;4(2):lqac040. doi: 10.1093/nargab/lqac040 (PMC9112768; doi:10.1093/nargab/lqac040)
Supplement: lqac040_Supplemental_Files [file lqac040_supplemental_files.zip]

Archive with 2 entries (2 files):
- Supplemental - S1 - Revision 4.pdf
- Supplemental - S2 - Revision 4.pdf
